# Supplementary material for: Investigating the effects of red fox management on poultry beyond the controversy, Jura Massif, France
Source: Sci Rep. 2025 Jul 19;15:26238. doi: 10.1038/s41598-025-08500-6 (PMC12276238; doi:10.1038/s41598-025-08500-6)
Supplement: Supplementary file 1 — Supplementary Material 1 [file 41598_2025_8500_MOESM1_ESM.zip]

Archive with 5 entries (5 files):
- Supplementary_material_1_Fiche descriptive_poulailler.pdf
- Supplementary_material_2_Fiche déclarative_degats.pdf
- Supplementary_material_3_scores.xlsx
- Supplementary_material_4_predation.xlsx
- Supplementary_material_5_models.docx
