# Supplementary material for: Investigating the effects of red fox management on poultry beyond the controversy, Jura Massif, France
Source: Sci Rep. 2025 Jul 19;15:26238. doi: 10.1038/s41598-025-08500-6 (PMC12276238; doi:10.1038/s41598-025-08500-6)
Supplement: Supplementary file 1 — Supplementary Material 1 [file 41598_2025_8500_MOESM1_ESM.zip › Supplementary_material_3_scores.xlsx]

## Sheet: Feuil1
Supplementary material 3 : poultry house scoring
Only criteria that could lead to predation by foxes were taken into account		column name
Farming characteristics
Not considered
Characteristics of the poultry house building (where the poultry sleep and lay their eggs)
Area	Not considered
Dominant construction material	Not considered
Year of construction	Not considered
Ground type		sol
Concrete floor	5
Stone	3
Wood	2
Batted ground	1
Number of openings		ntotouv
n = 1	3
n = 2	2.5
n = 3	2
n = 4	1.5
n ≥ 5	1
Protection of openings reserved for poultry against the intrusion of predators		sysferm
Secure manual locking system (hooks, padlocks, etc.)	5
Automatic locking system (programmer)	4
Non-secure manual locking system	2
No locking system	0
Characteristics of the outdoor run (where the poultry can go outside)
Limits of the outdoor run		parcours
The run is non-existent, and the poultry are always kept inside.	10
The run is enclosed and the birds cannot get out	5
The run is enclosed, but the birds can get out or the birds are free range	0
Approximative area	Not considered
Ground type		solparc
Concrete	5
Wood	3
Grass	1
Batted ground	1
Gravels	1
Fence type		natureparc
Masonry	5
Wood	3
Electrified netting	3
Mesh	2
Non-electrified netting	1
Fence height		hautparc
Let N the score awarded for fence height
Let Nmax be the maximum score that can be awarded (Nmax = 5)
Let H be the fence height of the poultry house to be scored
Let Hmax be the height of the highest fence of all the hen houses
So, N = Nmax X H/Hmax
Maximum score	5
Minimum score	0
Protection of the fence or gate at the top		protechautparc
Run entirely covered by netting or wire mesh	10
Structure curved towards the outside of the enclosure	7
Electrified wire	5
Barbed wire	2
No additional protection	0
Protection of the lower part of the fence or gate		protecbasparc
Fully protected ground (wire mesh, concrete slab, etc.)	10
Buried concrete structure	8
Buried wire mesh	7
Curved wire mesh and/or buried on the outside	7
Electrified wire	5
Barbed wire	2
No additional protection	0
Environment close to the poultry house
Not considered
Surveillance system		surveil
Presence of at least one dog	5
Regular human supervision	3
Ultrasonic/light/water jet/chemical repellent	1
No monitoring device	0
Minimum score	4	10
Maximum score	63
