# Supplementary material for: Investigating the effects of red fox management on poultry beyond the controversy, Jura Massif, France
Source: Sci Rep. 2025 Jul 19;15:26238. doi: 10.1038/s41598-025-08500-6 (PMC12276238; doi:10.1038/s41598-025-08500-6)
Supplement: Supplementary file 1 — Supplementary Material 1 [file 41598_2025_8500_MOESM1_ESM.zip › Supplementary_material_4_predation.xlsx]

## Sheet: Feuil1
Supplementary material 4
Owner description	Corrected category	n	Rational
goshawk	goshawk	5	Bird observed in flagrante delicto
goshawk	likely goshawk	11	Bird not observed in flagrante delicto and open rib cage partly consumed or good knowledge of the bird by the henhouse owner
goshawk	unindentified corvid	1	Bird not observed in flagrante delicto and poultry consumed starting from the back
other	human	1	Yard and henhouse doors opened manually
common buzzard	likely goshawk	2	Bird not observed in flagrante delicto and open rib cage partly consumed
common buzzard	common buzzard	2	Bird observed in flagrante delicto
cat	likely goshawk	1	Bird not observed in flagrante delicto and hen on the back with open rib cage partly consumed
dog	dog	15	Animal observed in flagrante delicto or other convincing indices
dog	likely dog	4	Animal not observed in flagrante delicto and/or damage during the day and/or convincing comment and/or reported as such
dog	dog or fox	1	Animal not observed in flagrante delicto but poultry consumed on site at night
dog	likely fox	1	Animal not observed in flagrante delicto and poultry taken away during the day while digging a hole
stone marten	likely goshawk	1	Bird not observed in flagrante delicto and poultry consumed on site during the day with an open rib cage, part of which was consumed.
stone marten	stone marten	3	Stone marten observed in flagrante delicto
stone marten	likely stone marten or other mustelid	13	Animal not observed in flagrante delicto and poultry beheaded
stone marten	unidentified	1	No coherent clues (e.g. hen taken away during the day by ‘a weasel’ observed by her neighbour the day before!)
stone marten/pine marten	likely stone marten or other mustelid	1	Animal not observed in flagrante delicto and poultry beheaded
pine marten	pine marten	1	Animal trapped and released
red kite	unidentified	3	Hens/chickens taken away and no details given
unidentified	likely goshawk	2	Bird not observed in flagrante delicto and hen/chicken on the back with open rib cage partly consumed
unidentified	unidentified carnivore	9	Daytime damage with no other clues available
unidentified	likely stone marten or other mustelid	7	Animal not observed in flagrante delicto and poultry beheaded
unidentified	unidentified	19	Daytime damage with no other clues available
unidentified	likely fox	3	3 night damage - 1 goose completely eaten - 1 penetration by digging a hole
unidentified bird of prey	likely goshawk	6	Bird not observed in flagrante delicto and hen/chicken on the back with open rib cage partly consumed
unidentified bird of prey	unidentified corvid	1	Bird not observed in flagrante delicto and poultry consumed starting from the back
unidentified bird of prey	unidentified	5	No evidence of birds of prey
unidentified bird of prey	unidentified bird of prey	3	Bird observed in flagrante delicto without any other clues
fox	likely goshawk	1	Bird not observed in flagrante delicto and hen/chicken on the back with open rib cage partly consumed
fox	likely stone marten or other mustelid	5	Beheaded poultry
fox	fox	7	Animal not observed in flagrante delicto but indices very convincing
fox	fox	24	Fox observed in flagrante delicto
fox	dog or fox	35	Animal not observed in flagrante delicto but damage during the day without breaking and entering
fox	likely fox	35	Animal not observed in flagrante delicto but damage at night with or without breaking and entering or during the day with breaking and entering
		229
